# Supplementary material for: Inter-membrane association of the Sec and BAM translocons for bacterial outer-membrane biogenesis
Source: eLife. 2020 Nov 4;9:e60669. doi: 10.7554/eLife.60669 (PMC7695460; doi:10.7554/eLife.60669)
Supplement: Figure 2—source data 1. [file elife-60669-fig2-data1.odt]

Table 2: Image processing details


Complex
Initial particles
High quality particles
Final 3D volume
Resolution
HTL structures
HTL-DDM
100754
74070
-
-

HTL-DDM+CL
22869
18674
-
-

HTLafter gradient+CL
21735
18434
-
-

HTLafter gradient+gluta.+CL
101142
90432
9656 (compact conformation)
26,56 Å


1569 (extended conformation)
39,54 Å

HTL519D519N
42098
38052
20699 (compact conformation)
18,7 Å


4451 (extended conformation)
20,70 Å
HTL-BAM structures
HTL:BAM Δgluta
29336
12460
-
-

HTL:BAM grafix
65381
28646
5122
37,2 Å

HTL:BAM grafix
ΔCL
14530
11406
-
-

HTL:BAM CryoEM
839845
608493
12779

18,23 Å


SecDF:BAM
22642
11987
5430
39,4 Å

HTLΔYidC:BAM
16008
8612
4943
36,7 Å

HTL:BAMΔB
31561
11484
3919
33,65 Å
